# Supplementary material for: Phenotypic Characterization of Female Carrier Mice Heterozygous for Tafazzin Deletion
Source: Biology (Basel). 2023 Sep 14;12(9):1238. doi: 10.3390/biology12091238 (PMC10525480; doi:10.3390/biology12091238)
Supplement: Supplementary file 1 [file biology-12-01238-s001.zip]

Archive with 1 entries (1 files):
- biology-2581339-supplementary.pdf
